# Supplementary material for: Phosphorylation of Rec8 cohesin complexes regulates mono-orientation of kinetochores in meiosis I
Source: Life Sci Alliance. 2024 Mar 6;7(5):e202302556. doi: 10.26508/lsa.202302556 (PMC10917647; doi:10.26508/lsa.202302556)
Supplement: Supplementary file 1 [file LSA-2023-02556_SdataF1.1_F2.1_F3.1_F4.1.zip]

Archive with 57 entries (41 files):
- Raw data- excel/Fig 1B/
- Raw data- excel/Fig 2B/
- Raw data- excel/Fig 2D/
- Raw data- excel/Fig 3C/
- Raw data- excel/Fig 3D/
- Raw data- excel/Fig 3E/
- Raw data- excel/Fig 4B/
- Raw data- excel/Fig 4D/
- Raw data- excel/Fig 4E/
- Raw data- excel/Fig 2D/rec12í≈ rec8-2A/
- Raw data- excel/Fig 3C/rec12í≈ rec8-2A/
- Raw data- excel/Fig 3E/cut3-GFP/
- Raw data- excel/Fig 3E/imr-GFP/
- Raw data- excel/Fig 4B/rec12í≈ rec8-2A/
- Raw data- excel/Fig 4E/rec12í≈ rec8-2A/
- Raw data- excel/Fig 4E/rec12í≈ rec8-2A wpl1í≈/
- Raw data- excel/Fig 1B/Fig 1B.xlsx
- Raw data- excel/Fig 2B/mis4-14A.xlsx
- Raw data- excel/Fig 2B/moa1í≈.xlsx
- Raw data- excel/Fig 2B/rec8-15A.xlsx
- Raw data- excel/Fig 2B/rec8-2A.xlsx
- Raw data- excel/Fig 2B/wt.xlsx
- Raw data- excel/Fig 2D/rec12í≈.xlsx
- Raw data- excel/Fig 2D/rec12í≈ rec8-2A/mis4-14A.xlsx
- Raw data- excel/Fig 2D/rec12í≈ rec8-2A/moa1í≈.xlsx
- Raw data- excel/Fig 2D/rec12í≈ rec8-2A/rec8-15A.xlsx
- Raw data- excel/Fig 2D/rec12í≈ rec8-2A/wt.xlsx
- Raw data- excel/Fig 3C/rec12í≈ rec8-2A/psm3-2A.xlsx
- Raw data- excel/Fig 3C/rec12í≈ rec8-2A/wt.xlsx
- Raw data- excel/Fig 3D/psm3-1001D.xlsx
- Raw data- excel/Fig 3D/psm3-182E.xlsx
- Raw data- excel/Fig 3D/psm3-2A.xlsx
- Raw data- excel/Fig 3D/psm3-ED.xlsx
- Raw data- excel/Fig 3D/rec8í≈.xlsx
- Raw data- excel/Fig 3D/wt.xlsx
- Raw data- excel/Fig 3E/cut3-GFP/psm3-2A.xlsx
- Raw data- excel/Fig 3E/cut3-GFP/psm3-ED.xlsx
- Raw data- excel/Fig 3E/cut3-GFP/rec8í≈.xlsx
- Raw data- excel/Fig 3E/cut3-GFP/wt.xlsx
- Raw data- excel/Fig 3E/imr-GFP/psm3-2A.xlsx
- Raw data- excel/Fig 3E/imr-GFP/psm3-ED.xlsx
- Raw data- excel/Fig 3E/imr-GFP/rec8í≈.xlsx
- Raw data- excel/Fig 3E/imr-GFP/wt.xlsx
- Raw data- excel/Fig 4B/rec12í≈ rec8-2A/psm3-110A.xlsx
- Raw data- excel/Fig 4B/rec12í≈ rec8-2A/psm3-110D.xlsx
- Raw data- excel/Fig 4B/rec12í≈ rec8-2A/wt.xlsx
- Raw data- excel/Fig 4D/psm3-110A.xlsx
- Raw data- excel/Fig 4D/psm3-110D.xlsx
- Raw data- excel/Fig 4D/wt.xlsx
- Raw data- excel/Fig 4E/rec12í≈ rec8-2A/psm3-3A+rec8-15A.xlsx
- Raw data- excel/Fig 4E/rec12í≈ rec8-2A/psm3-3A.xlsx
- Raw data- excel/Fig 4E/rec12í≈ rec8-2A/rec8-15A.xlsx
- Raw data- excel/Fig 4E/rec12í≈ rec8-2A/wt.xlsx
- Raw data- excel/Fig 4E/rec12í≈ rec8-2A wpl1í≈/psm3-3A+rec8-15A.xlsx
- Raw data- excel/Fig 4E/rec12í≈ rec8-2A wpl1í≈/psm3-3A.xlsx
- Raw data- excel/Fig 4E/rec12í≈ rec8-2A wpl1í≈/rec8-15A.xlsx
- Raw data- excel/Fig 4E/rec12í≈ rec8-2A wpl1í≈/wt.xlsx
