# Supplementary material for: Phosphorylation of Rec8 cohesin complexes regulates mono-orientation of kinetochores in meiosis I
Source: Life Sci Alliance. 2024 Mar 6;7(5):e202302556. doi: 10.26508/lsa.202302556 (PMC10917647; doi:10.26508/lsa.202302556)
Supplement: Supplementary file 1 [file LSA-2023-02556_SdataF1.1_F2.1_F3.1_F4.1.zip › Raw data- excel/Fig 1B/Fig 1B.xlsx]

## Sheet: CHIP raw data
Mis4-PK		wt			moa1△
	repeats	1st	2nd	3rd	1st	2nd	3rd
	cnt	1.50362	1.65952	1.70301	4.83163	3.68897	3.6414
	imr	1.19863	1.15038	1.40448	2.56568	3.02729	3.16954
	dg	0.208096	0.094606	0.147912	0.786927	0.700197	0.556773
	dh	0.772791	0.437329	0.817553	1.05255	1.22964	1.11032
Rec8-GFP		wt			moa1△
	repeats	1st	2nd	3rd	1st	2nd	3rd
	cnt	2.12342	1.80135	2.06472	4.52569	4.43454	3.1132
	imr	1.69824	1.40837	1.58903	3.48166	3.29856	3.0822
	dg	1.27608	1.10547	0.939791	1.99554	2.38141	2.16771
	dh	1.52117	1.3185	1.85473	3.30587	3.21718	2.69558
Pds5-GFP		wt			moa1△
	repeats	1st	2nd	3rd	1st	2nd	3rd
	cnt	1.44312	0.897734	0.843755	0.681918	0.646286	0.309968
	imr	0.698597	0.570568	0.636938	0.770136	0.628615	0.67194
	dg	1.13023	0.980866	0.946517	1.0512	1.31911	0.9403
	dh	1.32296	1.05093	1.09284	1.04007	0.98706	0.922999
