# Supplementary material for: Phosphorylation of Rec8 cohesin complexes regulates mono-orientation of kinetochores in meiosis I
Source: Life Sci Alliance. 2024 Mar 6;7(5):e202302556. doi: 10.26508/lsa.202302556 (PMC10917647; doi:10.26508/lsa.202302556)
Supplement: Supplementary file 1 [file LSA-2023-02556_SdataF1.1_F2.1_F3.1_F4.1.zip › Raw data- excel/Fig 2B/mis4-14A.xlsx]

## Sheet: Sheet1
mis4-14A			Reductional		Equtional
			DJ	NDJ	Mono-orientation defects	n
groups	1	1-1	22	0	0	22
		1-2	10	1	0	11
		1-3	28	1	0	29
		1-4	32	1	0	33
		1-5	34	2	0	36
	2	2-1	27	0	0	27
		2-2	28	1	0	29
		2-3	32	0	0	32
		2-4	36	0	1	37
		2-5	26	0	0	26
	3	3-1	23	0	0	23
		3-2	26	1	0	27
		3-3	46	1	0	47
		3-4	38	0	0	38
		3-5	55	0	0	55
	all		463	8	1	472
