# Supplementary material for: Phosphorylation of Rec8 cohesin complexes regulates mono-orientation of kinetochores in meiosis I
Source: Life Sci Alliance. 2024 Mar 6;7(5):e202302556. doi: 10.26508/lsa.202302556 (PMC10917647; doi:10.26508/lsa.202302556)
Supplement: Supplementary file 1 [file LSA-2023-02556_SdataF1.1_F2.1_F3.1_F4.1.zip › Raw data- excel/Fig 2B/moa1í≈.xlsx]

## Sheet: Sheet1
moa1△			Reductional		Equtional
			DJ	NDJ	Mono-orientation defects	n
groups	1	1-1	64	17	13	94
		1-2	56	14	8	78
		1-3	56	14	13	83
	2	2-1	63	20	6	89
		2-2	50	12	11	73
		2-3	44	13	8	65
	3	3-1	62	22	9	93
		3-2	52	15	6	73
		3-3	55	21	9	85
		all	502	148	83	733
