# Supplementary material for: Phosphorylation of Rec8 cohesin complexes regulates mono-orientation of kinetochores in meiosis I
Source: Life Sci Alliance. 2024 Mar 6;7(5):e202302556. doi: 10.26508/lsa.202302556 (PMC10917647; doi:10.26508/lsa.202302556)
Supplement: Supplementary file 1 [file LSA-2023-02556_SdataF1.1_F2.1_F3.1_F4.1.zip › Raw data- excel/Fig 2B/rec8-15A.xlsx]

## Sheet: Sheet1
rec8-15A			Reductional		Equtional
			DJ	NDJ	Mono-orientation defects	n
groups	1	1-1	93	2	1	96
		1-2	71	1	0	72
		1-3	75	2	0	77
	2	2-1	80	3	1	84
		2-2	78	4	0	82
		2-3	86	0	1	87
		all	483	12	3	498
