# Supplementary material for: Phosphorylation of Rec8 cohesin complexes regulates mono-orientation of kinetochores in meiosis I
Source: Life Sci Alliance. 2024 Mar 6;7(5):e202302556. doi: 10.26508/lsa.202302556 (PMC10917647; doi:10.26508/lsa.202302556)
Supplement: Supplementary file 1 [file LSA-2023-02556_SdataF1.1_F2.1_F3.1_F4.1.zip › Raw data- excel/Fig 2B/rec8-2A.xlsx]

## Sheet: Sheet1
rec8-2A		Reductional		Equtional
		DJ	NDJ	Mono-orientation defects	n
groups	1	140	107	0	247
	2	135	102	1	238
	3	110	90	0	200
	all	385	299	1	685
