# Supplementary material for: Phosphorylation of Rec8 cohesin complexes regulates mono-orientation of kinetochores in meiosis I
Source: Life Sci Alliance. 2024 Mar 6;7(5):e202302556. doi: 10.26508/lsa.202302556 (PMC10917647; doi:10.26508/lsa.202302556)
Supplement: Supplementary file 1 [file LSA-2023-02556_SdataF1.1_F2.1_F3.1_F4.1.zip › Raw data- excel/Fig 2D/rec12í≈.xlsx]

## Sheet: Sheet1
rec12△		Reductional		Equtional
		1 dot	2 dots	Mono-orientation defects	n
groups	1	176	13	6	195
	2	161	7	3	171
	all	337	20	9	366
	total	357		9	366
