# Supplementary material for: Phosphorylation of Rec8 cohesin complexes regulates mono-orientation of kinetochores in meiosis I
Source: Life Sci Alliance. 2024 Mar 6;7(5):e202302556. doi: 10.26508/lsa.202302556 (PMC10917647; doi:10.26508/lsa.202302556)
Supplement: Supplementary file 1 [file LSA-2023-02556_SdataF1.1_F2.1_F3.1_F4.1.zip › Raw data- excel/Fig 2D/rec12í≈ rec8-2A/mis4-14A.xlsx]

## Sheet: Sheet1
mis4-14A		Reductional		Equtional
		1 dot	2 dots	Mono-orientation defects	n
groups	1	180	44	36	260
	2	150	51	45	246
	3	99	37	35	171
	4	141	40	38	219
	5	152	40	33	225
	6	179	42	43	264
	7	124	31	25	180
	all	1025	285	255	1565
	total	1310		255	1565
