# Supplementary material for: Phosphorylation of Rec8 cohesin complexes regulates mono-orientation of kinetochores in meiosis I
Source: Life Sci Alliance. 2024 Mar 6;7(5):e202302556. doi: 10.26508/lsa.202302556 (PMC10917647; doi:10.26508/lsa.202302556)
Supplement: Supplementary file 1 [file LSA-2023-02556_SdataF1.1_F2.1_F3.1_F4.1.zip › Raw data- excel/Fig 2D/rec12í≈ rec8-2A/moa1í≈.xlsx]

## Sheet: Sheet1
moa1△		Reductional		Equtional
		1 dot	2 dots	Mono-orientation defects	n
groups	1	7	3	95	105
		10	1	92	103
	2	10		90	100
		6	1	98	105
	3	9	4	99	112
		18	2	91	111
	all	60	11	565	636
	total	71		565	636
