# Supplementary material for: Phosphorylation of Rec8 cohesin complexes regulates mono-orientation of kinetochores in meiosis I
Source: Life Sci Alliance. 2024 Mar 6;7(5):e202302556. doi: 10.26508/lsa.202302556 (PMC10917647; doi:10.26508/lsa.202302556)
Supplement: Supplementary file 1 [file LSA-2023-02556_SdataF1.1_F2.1_F3.1_F4.1.zip › Raw data- excel/Fig 2D/rec12í≈ rec8-2A/wt.xlsx]

## Sheet: Sheet1
wt		Reductional		Equtional
		1 dot	2 dots	Mono-orientation defects	n
groups	1	90	25	17	132
	2	166	43	28	237
	3	174	36	29	239
	all	430	104	74	608
	total	534		74	608
