# Supplementary material for: Phosphorylation of Rec8 cohesin complexes regulates mono-orientation of kinetochores in meiosis I
Source: Life Sci Alliance. 2024 Mar 6;7(5):e202302556. doi: 10.26508/lsa.202302556 (PMC10917647; doi:10.26508/lsa.202302556)
Supplement: Supplementary file 1 [file LSA-2023-02556_SdataF1.1_F2.1_F3.1_F4.1.zip › Raw data- excel/Fig 3C/rec12í≈ rec8-2A/psm3-2A.xlsx]

## Sheet: Sheet1
psm3-2A			Reductional		Equtional
			1 dot	2 dots	Mono-orientation defects	n
groups	1	1-1	55	12	21	88
		1-2	71	15	19	105
		1-3	60	9	18	87
	2	2-1	47	7	13	67
		2-2	53	7	15	75
		2-3	46	6	12	64
		all	332	56	98	486
		total	388		98	486
