# Supplementary material for: Phosphorylation of Rec8 cohesin complexes regulates mono-orientation of kinetochores in meiosis I
Source: Life Sci Alliance. 2024 Mar 6;7(5):e202302556. doi: 10.26508/lsa.202302556 (PMC10917647; doi:10.26508/lsa.202302556)
Supplement: Supplementary file 1 [file LSA-2023-02556_SdataF1.1_F2.1_F3.1_F4.1.zip › Raw data- excel/Fig 3D/psm3-1001D.xlsx]

## Sheet: Sheet1
psm3-1001D		Reductional		Equtional
		DJ	NDJ	Mono-orientation defects	n
groups	1	68	4	1	73
		66	0	1	67
		63	3	0	66
	2	31	2	3	36
		41	1	0	42
		41	4	0	45
	3	55	3	1	59
		22	0	0	22
		33	1	1	35
	all	420	18	7	445
