# Supplementary material for: Phosphorylation of Rec8 cohesin complexes regulates mono-orientation of kinetochores in meiosis I
Source: Life Sci Alliance. 2024 Mar 6;7(5):e202302556. doi: 10.26508/lsa.202302556 (PMC10917647; doi:10.26508/lsa.202302556)
Supplement: Supplementary file 1 [file LSA-2023-02556_SdataF1.1_F2.1_F3.1_F4.1.zip › Raw data- excel/Fig 3D/psm3-182E.xlsx]

## Sheet: Sheet1
psm3-182E		Reductional		Equtional
		DJ	NDJ	Mono-orientation defects	n
groups	1	78	2	1	81
		85	0	0	85
	2	52	0	1	53
		58	1	0	59
		82	2	0	84
	3	45	1	0	46
		32	0	0	32
		41	0	1	42
	all	473	6	3	482
