# Supplementary material for: Phosphorylation of Rec8 cohesin complexes regulates mono-orientation of kinetochores in meiosis I
Source: Life Sci Alliance. 2024 Mar 6;7(5):e202302556. doi: 10.26508/lsa.202302556 (PMC10917647; doi:10.26508/lsa.202302556)
Supplement: Supplementary file 1 [file LSA-2023-02556_SdataF1.1_F2.1_F3.1_F4.1.zip › Raw data- excel/Fig 3D/psm3-2A.xlsx]

## Sheet: Sheet1
psm3-2A		Reductional		Equtional
		DJ	NDJ	Mono-orientation defects	n
groups	1	90	0	1	91
		80	1	0	81
	2	71	2	0	73
		84	1	0	85
	3	94	1	1	96
		96	3	1	100
	all	515	8	3	526
