# Supplementary material for: Phosphorylation of Rec8 cohesin complexes regulates mono-orientation of kinetochores in meiosis I
Source: Life Sci Alliance. 2024 Mar 6;7(5):e202302556. doi: 10.26508/lsa.202302556 (PMC10917647; doi:10.26508/lsa.202302556)
Supplement: Supplementary file 1 [file LSA-2023-02556_SdataF1.1_F2.1_F3.1_F4.1.zip › Raw data- excel/Fig 3D/psm3-ED.xlsx]

## Sheet: Sheet1
psm3-ED			Reductional		Equtional
			DJ	NDJ	Mono-orientation defects	n
groups	1	1-1	10	6	36	52
		1-2	11	7	49	67
		1-3	10	10	58	78
	2	2-1	9	11	83	103
		2-2	15	7	73	95
	3	3-1	8	11	65	84
		3-2	7	9	65	81
		3-3	11	8	50	69
	all		81	69	479	629
