# Supplementary material for: Phosphorylation of Rec8 cohesin complexes regulates mono-orientation of kinetochores in meiosis I
Source: Life Sci Alliance. 2024 Mar 6;7(5):e202302556. doi: 10.26508/lsa.202302556 (PMC10917647; doi:10.26508/lsa.202302556)
Supplement: Supplementary file 1 [file LSA-2023-02556_SdataF1.1_F2.1_F3.1_F4.1.zip › Raw data- excel/Fig 3D/rec8í≈.xlsx]

## Sheet: Sheet1
rec8△			Reductional		Equtional
			DJ	NDJ	Mono-orientation defects	n
groups	1	1-1	9	9	77	95
		1-2	0	6	89	95
	2	2-1	0	2	78	80
		2-2	0	6	81	87
		2-3	5	7	69	81
	3	3-1	3	6	109	118
		3-2	0	7	78	85
	all		17	43	581	641
