# Supplementary material for: Phosphorylation of Rec8 cohesin complexes regulates mono-orientation of kinetochores in meiosis I
Source: Life Sci Alliance. 2024 Mar 6;7(5):e202302556. doi: 10.26508/lsa.202302556 (PMC10917647; doi:10.26508/lsa.202302556)
Supplement: Supplementary file 1 [file LSA-2023-02556_SdataF1.1_F2.1_F3.1_F4.1.zip › Raw data- excel/Fig 3E/cut3-GFP/psm3-2A.xlsx]

## Sheet: Sheet1
psm3-2A
			1 dot	2 dots	3/4 dots	n
Groups	2A-1	1-1	13	8	5	26
		1-2	15	18	3	36
		1-3	23	36	27	86
		1-4	35	21	13	69
	2A-2	2-1	37	36	15	88
		2-2	30	33	12	75
	2A-3	3-1	14	8	3	25
		3-2	14	10	3	27
		3-3	15	5	7	27
		3-4	13	9	2	24
		all	209	184	90	483
