# Supplementary material for: Phosphorylation of Rec8 cohesin complexes regulates mono-orientation of kinetochores in meiosis I
Source: Life Sci Alliance. 2024 Mar 6;7(5):e202302556. doi: 10.26508/lsa.202302556 (PMC10917647; doi:10.26508/lsa.202302556)
Supplement: Supplementary file 1 [file LSA-2023-02556_SdataF1.1_F2.1_F3.1_F4.1.zip › Raw data- excel/Fig 3E/cut3-GFP/psm3-ED.xlsx]

## Sheet: Sheet1
psm3-ED
			1 dot	2 dots	3/4 dots	n
Groups	ED-1	1-1	11	27	51	89
		1-2	11	16	50	77
		1-3	10	22	31	63
		1-4	14	19	28	61
	ED-2	2-1	10	22	34	66
		2-2	14	22	40	76
		2-3	17	21	37	75
	ED-3	3-1	14	18	44	76
		3-2	12	24	48	84
		3-3	17	25	46	88
		all	130	216	409	755
