# Supplementary material for: Phosphorylation of Rec8 cohesin complexes regulates mono-orientation of kinetochores in meiosis I
Source: Life Sci Alliance. 2024 Mar 6;7(5):e202302556. doi: 10.26508/lsa.202302556 (PMC10917647; doi:10.26508/lsa.202302556)
Supplement: Supplementary file 1 [file LSA-2023-02556_SdataF1.1_F2.1_F3.1_F4.1.zip › Raw data- excel/Fig 3E/cut3-GFP/wt.xlsx]

## Sheet: Sheet1
wt
			1 dot	2 dots	3/4 dots	n
Groups	wt-1	1-1	3	10	1	14
		1-2	9	6	2	17
		1-3	13	2	2	17
		1-4	8	2	0	10
		1-5	7	3	4	14
		1-6	8	7	1	16
	wt-2	2-1	13	8	3	24
		2-2	11	11	3	25
		2-3	15	6	1	22
		2-4	12	7	5	24
		2-5	13	6	1	20
	wt-3	3-1	15	29	7	51
		3-2	31	27	9	67
		3-3	24	28	11	63
		all	182	152	50	384
