# Supplementary material for: Phosphorylation of Rec8 cohesin complexes regulates mono-orientation of kinetochores in meiosis I
Source: Life Sci Alliance. 2024 Mar 6;7(5):e202302556. doi: 10.26508/lsa.202302556 (PMC10917647; doi:10.26508/lsa.202302556)
Supplement: Supplementary file 1 [file LSA-2023-02556_SdataF1.1_F2.1_F3.1_F4.1.zip › Raw data- excel/Fig 3E/imr-GFP/psm3-2A.xlsx]

## Sheet: Sheet1
psm3-2A
			1 dot	2 dots	3/4 dots	n
Groups	2A-1	1-1	115	43	4	162
		1-2	96	44	5	145
	2A-2	2-1	123	43	3	169
		all	334	130	12	476
