# Supplementary material for: Phosphorylation of Rec8 cohesin complexes regulates mono-orientation of kinetochores in meiosis I
Source: Life Sci Alliance. 2024 Mar 6;7(5):e202302556. doi: 10.26508/lsa.202302556 (PMC10917647; doi:10.26508/lsa.202302556)
Supplement: Supplementary file 1 [file LSA-2023-02556_SdataF1.1_F2.1_F3.1_F4.1.zip › Raw data- excel/Fig 3E/imr-GFP/wt.xlsx]

## Sheet: Sheet1
wt
			1 dot	2 dots	3/4dots	n
Groups	wt-1	1-1	116	46	1	163
		1-2	137	46	8	191
	wt-2	2-1	150	40	2	192
		all	403	132	11	546
