# Supplementary material for: Phosphorylation of Rec8 cohesin complexes regulates mono-orientation of kinetochores in meiosis I
Source: Life Sci Alliance. 2024 Mar 6;7(5):e202302556. doi: 10.26508/lsa.202302556 (PMC10917647; doi:10.26508/lsa.202302556)
Supplement: Supplementary file 1 [file LSA-2023-02556_SdataF1.1_F2.1_F3.1_F4.1.zip › Raw data- excel/Fig 4B/rec12í≈ rec8-2A/psm3-110A.xlsx]

## Sheet: Sheet1
psm3-110A			Reductional		Equtional
			1 dot	2 dots	Mono-orientation defects	n
groups	1	1-1	26	5	28	59
		1-2	31	9	40	80
		1-3	28	10	48	86
	2	2-1	33	3	29	65
		2-2	19	8	28	55
		2-3	34	4	25	63
		2-4	21	3	29	53
	3	3-1	26	8	35	69
		3-2	19	9	31	59
		3-3	30	11	52	93
	all		267	70	345	682
	total		337		345	682
