# Supplementary material for: Phosphorylation of Rec8 cohesin complexes regulates mono-orientation of kinetochores in meiosis I
Source: Life Sci Alliance. 2024 Mar 6;7(5):e202302556. doi: 10.26508/lsa.202302556 (PMC10917647; doi:10.26508/lsa.202302556)
Supplement: Supplementary file 1 [file LSA-2023-02556_SdataF1.1_F2.1_F3.1_F4.1.zip › Raw data- excel/Fig 4B/rec12í≈ rec8-2A/psm3-110D.xlsx]

## Sheet: Sheet1
psm3-110D			Reductional		Equtional
			1 dot	2 dots	Mono-orientation defects	n
groups	1	1-1	20	5	24	49
		1-2	26	4	31	61
		1-3	27	5	27	59
		1-4	36	4	35	75
	2	2-1	30	8	38	76
		2-2	39	7	37	83
		2-3	37	4	30	71
		2-4	24	4	34	62
	3	3-1	33	6	37	76
		3-2	24	6	33	63
		3-3	38	5	39	82
		3-4	34	12	46	92
	all		368	70	411	849
	total		438		411	849
