# Supplementary material for: Phosphorylation of Rec8 cohesin complexes regulates mono-orientation of kinetochores in meiosis I
Source: Life Sci Alliance. 2024 Mar 6;7(5):e202302556. doi: 10.26508/lsa.202302556 (PMC10917647; doi:10.26508/lsa.202302556)
Supplement: Supplementary file 1 [file LSA-2023-02556_SdataF1.1_F2.1_F3.1_F4.1.zip › Raw data- excel/Fig 4D/psm3-110A.xlsx]

## Sheet: Sheet1
psm3-110A			Reductional		Equtional
			DJ	NDJ	Mono-orientation defects	n
Groups	1	1-1	79	1	1	81
		1-2	59	1	1	61
	2	2-1	38	1	0	39
		2-2	54	2	0	56
		2-3	39	1	1	41
		all	269	6	3	278
