# Supplementary material for: Phosphorylation of Rec8 cohesin complexes regulates mono-orientation of kinetochores in meiosis I
Source: Life Sci Alliance. 2024 Mar 6;7(5):e202302556. doi: 10.26508/lsa.202302556 (PMC10917647; doi:10.26508/lsa.202302556)
Supplement: Supplementary file 1 [file LSA-2023-02556_SdataF1.1_F2.1_F3.1_F4.1.zip › Raw data- excel/Fig 4E/rec12í≈ rec8-2A/psm3-3A.xlsx]

## Sheet: Sheet1
psm3-3A		Reductional		Equtional
		1 dot	2 dots	Mono-orientation defects	n
groups	1	101	28	118	247
	2	85	17	132	234
	3	60	6	58	124
	all	246	51	308	605
	total	297		308	605
