# Supplementary material for: Phosphorylation of Rec8 cohesin complexes regulates mono-orientation of kinetochores in meiosis I
Source: Life Sci Alliance. 2024 Mar 6;7(5):e202302556. doi: 10.26508/lsa.202302556 (PMC10917647; doi:10.26508/lsa.202302556)
Supplement: Supplementary file 1 [file LSA-2023-02556_SdataF1.1_F2.1_F3.1_F4.1.zip › Raw data- excel/Fig 4E/rec12í≈ rec8-2A wpl1í≈/psm3-3A+rec8-15A.xlsx]

## Sheet: Sheet1
psm3-3A+rec8-15A			Reductional		Equtional
			1 dot	2 dots	Mono-orientation defects	n
groups	1	1-1	40	8	17	65
		1-2	47	9	25	81
		1-3	35	11	16	62
	2	2-1	61	12	31	104
		2-2	44	11	31	86
	3	3-1	45	13	29	87
		3-2	49	4	30	83
		3-3	53	6	24	83
		all	374	74	203	651
		total	448		203	651
