# Supplementary material for: Phosphorylation of Rec8 cohesin complexes regulates mono-orientation of kinetochores in meiosis I
Source: Life Sci Alliance. 2024 Mar 6;7(5):e202302556. doi: 10.26508/lsa.202302556 (PMC10917647; doi:10.26508/lsa.202302556)
Supplement: Supplementary file 1 [file LSA-2023-02556_SdataF1.1_F2.1_F3.1_F4.1.zip › Raw data- excel/Fig 4E/rec12í≈ rec8-2A wpl1í≈/psm3-3A.xlsx]

## Sheet: Sheet1
psm3-3A			Reductional		Equtional
			1 dot	2 dots	Mono-orientation defects	n
groups	1	1-1	74	25	38	137
		1-2	81	22	28	131
	2	2-1	65	16	37	118
		2-2	60	23	23	106
	3	3-1	46	17	23	86
		3-2	63	9	19	91
		3-3	54	16	24	94
		all	443	128	192	763
		total	571		192	763
