# Supplementary material for: Phosphorylation of Rec8 cohesin complexes regulates mono-orientation of kinetochores in meiosis I
Source: Life Sci Alliance. 2024 Mar 6;7(5):e202302556. doi: 10.26508/lsa.202302556 (PMC10917647; doi:10.26508/lsa.202302556)
Supplement: Supplementary file 1 [file LSA-2023-02556_SdataF1.1_F2.1_F3.1_F4.1.zip › Raw data- excel/Fig 4E/rec12í≈ rec8-2A wpl1í≈/rec8-15A.xlsx]

## Sheet: Sheet1
rec8-15A			Reductional		Equtional
			1 dot	2 dots	Mono-orientation defects	n
groups	1	1-1	35	17	22	74
		1-2	38	15	31	84
		1-3	43	11	24	78
	2	2-1	55	26	49	130
		2-2	57	20	35	112
	3	3-1	52	23	47	122
		3-2	54	29	40	123
		all	334	141	248	723
		total	475		248	723
