# Supplementary material for: Phosphorylation of Rec8 cohesin complexes regulates mono-orientation of kinetochores in meiosis I
Source: Life Sci Alliance. 2024 Mar 6;7(5):e202302556. doi: 10.26508/lsa.202302556 (PMC10917647; doi:10.26508/lsa.202302556)
Supplement: Supplementary file 1 [file LSA-2023-02556_SdataF1.1_F2.1_F3.1_F4.1.zip › Raw data- excel/Fig 4E/rec12í≈ rec8-2A wpl1í≈/wt.xlsx]

## Sheet: Sheet1
wt			Reductional		Equtional
			1 dot	2 dots	Mono-orientation defects	n
groups	1	1-1	69	24	9	102
		1-2	83	21	17	121
	2	2-1	46	14	7	67
		2-2	42	9	11	62
		2-3	33	15	15	63
	3	3-1	55	17	10	82
		3-2	53	13	8	74
		3-3	52	10	10	72
		all	433	123	87	643
		total	556		87	643
