# Supplementary material for: Phosphorylation of Rec8 cohesin complexes regulates mono-orientation of kinetochores in meiosis I
Source: Life Sci Alliance. 2024 Mar 6;7(5):e202302556. doi: 10.26508/lsa.202302556 (PMC10917647; doi:10.26508/lsa.202302556)
Supplement: Supplementary file 4 [file LSA-2023-02556_TableS1.xlsx]

## Sheet: Sheet1
Table S1		Strain list of yest
Fig 1B		h+/h- Δmei4::hygr /Δmei4::hygr ade6-M216/ade6-M210
		h+/h- pds5-GFP-kanr/pds5-GFP-kanr Δmei4::hygr /Δmei4::hygr ade6-M216/ade6-M210
		h+/h- pds5-GFP-kanr/pds5-GFP-kanr Δmei4::hygr /Δmei4::hygr Δmoa1::natr/Δmoa1::natr ade6-M216/ade6-M210
		h+/h- mis4-3pk-bsdr/mis4-3pk-bsdr rec8-GFP-kanr/rec8-GFP-kanr Δmei4::hygr/Δmei4::hygr ade6-M216/ade6-M210
		h+/h- mis4-3pk-bsdr/mis4-3pk-bsdr rec8-GFP-kanr/rec8-GFP-kanr Δmei4::hygr/Δmei4::hygr Δmoa1::natr/Δmoa1::natr ade6-M216/ade6-M210
Fig 2B		h- leu1 imr1<<lacO<<ura4+ his7+<<Pdis1-lacI-GFP
		h+ wt
		h- leu1 imr1<<lacO<<ura4+ his7+<<Pdis1-lacI-GFP Δmoa1::natr
		h+ Δmoa1::natr
		h- leu1 imr1<<lacO<<ura4+ his7+<<Pdis1-lacI-GFP rec8-15A<<kanr
		h+ rec8-15A<<kanr
		h- leu1 imr1<<lacO<<ura4+ his7+<<Pdis1-lacI-GFP natr<<mis4-14A<<hygr
		h+ natr<<mis4-14A<<hygr
		h- leu1 imr1<<lacO<<ura4+ his7+<<Pdis1-lacI-GFP rec8-S449AS450A<<kanr
		h+ rec8-S449AS450A<<kanr
Fig 2D		h- leu1 imr1<<lacO<<ura4+ his7+<<Pdis1-lacI-GFP mes1-B44 Δrec12::bsdr
		h+ mes1-B44 Δrec12::bsdr
		h- leu1 imr1<<lacO<<ura4+ his7+<<Pdis1-lacI-GFP mes1-B44 Δrec12::bsdr rec8-S449AS450A<<kanr
		h+ mes1-B44 Δrec12::bsdr rec8-S449AS450A<<kanr
		h- leu1 imr1<<lacO<<ura4+ his7+<<Pdis1-lacI-GFP mes1-B44 Δrec12::bsdr rec8-S449AS450A<<kanr Δmoa1::natr
		h+ mes1-B44 Δrec12::bsdr rec8-S449AS450A<<kanr Δmoa1::natr
		h- leu1 imr1<<lacO<<ura4+ his7+<<Pdis1-lacI-GFP mes1-B44 Δrec12::bsdr rec8-S449AS450A15A<<kanr
		h+ mes1-B44 Δrec12::bsdr rec8-S449AS450A15A<<kanr
		h- leu1 imr1<<lacO<<ura4+ his7+<<Pdis1-lacI-GFP mes1-B44 Δrec12::bsdr rec8-S449AS450A<<kanr natr<<mis4-14A<<hygr
		h+ mes1-B44 Δrec12::bsdr rec8-S449AS450A<<kanr natr<<mis4-14A<<hygr
Fig 2F	Y2HGold	MATa, trp1-901, leu2-3, 112,ura3-52, his3-200, gal4Δ, gal80Δ,LYS2 : : GAL1UAS–Gal1TATA–His3,GAL2UAS–Gal2TATA–Ade2URA3 : : MEL1UAS–Mel1TATAAUR1-C MEL1
	Y187	MATα, ura3-52, his3-200,ade2-101, trp1-901, leu2-3, 112,gal4Δ, gal80Δ, met–,URA3 : : GAL1UAS–Gal1TATA–LacZ,MEL1
Fig 3C		h- leu1 imr1<<lacO<<ura4+ his7+<<Pdis1-lacI-GFP mes1-B44 Δrec12::bsdr rec8-S449AS450A<<kanr natr<<psm3-2A<<hygr
		h+ mes1-B44 Δrec12::bsdr rec8-S449AS450A<<kanr natr<<psm3-2A<<hygr
Fig 3D		h- leu1 imr1<<lacO<<ura4+ his7+<<Pdis1-lacI-GFP natr<<psm3-2A<<hygr
		h+ natr<<psm3-2A<<hygr
		h- leu1 imr1<<lacO<<ura4+ his7+<<Pdis1-lacI-GFP natr<<psm3-T182E
		h+ natr<<psm3-T182E
		h- leu1 imr1<<lacO<<ura4+ his7+<<Pdis1-lacI-GFP psm3-S1001D<<hygr
		h+ psm3-S1001D<<hygr
		h- leu1 imr1<<lacO<<ura4+ his7+<<Pdis1-lacI-GFP natr<<psm3-ED<<hygr
		h+ natr<<psm3-ED<<hygr
		h- leu1 imr1<<lacO<<ura4+ his7+<<Pdis1-lacI-GFP Δrec8::kanr
		h+ Δrec8::kanr
Fig 3E		h90 imr1<<lacO<<ura4+ his7+<<Pdis1-lacI-GFP Δmei4::hygr
		h90 imr1<<lacO<<ura4+ his7+<<Pdis1-lacI-GFP Δmei4::hygr natr<<psm3-2A<<hygr
		h90 imr1<<lacO<<ura4+ his7+<<Pdis1-lacI-GFP Δmei4::hygr natr<<psm3-ED<<hygr
		h90 imr1<<lacO<<ura4+ his7+<<Pdis1-lacI-GFP Δmei4::hygr Δrec8::kanr
		h90 cut3+<<lacO his7+<<Pdis1-GFP-lacI-NLS leu1-32 Δmei4::ura4 (ura4-D18)
		h90 cut3+<<lacO his7+<<Pdis1-GFP-lacI-NLS leu1-32 Δmei4::ura4 (ura4-D18) natr<<psm3-2A<<hygr
		h90 cut3+<<lacO his7+<<Pdis1-GFP-lacI-NLS leu1-32 Δmei4::ura4 (ura4-D18) natr<<psm3-ED<<hygr
		h90 cut3+<<lacO his7+<<Pdis1-GFP-lacI-NLS leu1-32 Δmei4::ura4 (ura4-D18) Δrec8::kanr
Fig 3F		h90 Δmei4::hygr rec8-GFP<<kanr
		h90 Δmei4::hygr rec8-GFP<<kanr natr<<psm3-2A<<hygr
		h90 Δmei4::hygr rec8-GFP<<kanr natr<<psm3-ED<<hygr
Fig 3G		h- rad21-GFP<<kanr
		h- rad21-GFP<<kanr natr<<psm3-2A<<hygr
		h- rad21-GFP<<kanr natr<<psm3-ED<<hygr
Fig 3H		h+
		h+ Δswi6::kanr
		h+ natr<<psm3-2A<<hygr
		h+ natr<<psm3-ED<<hygr
Fig 4B		h- leu1 imr1<<lacO<<ura4+ his7+<<Pdis1-lacI-GFP mes1-B44 Δrec12::bsdr rec8-S449AS450A<<kanr natr<<psm3-S110A
		h+ mes1-B44 Δrec12::bsdr rec8-S449AS450A<<kanr natr<<psm3-S110A
		h- leu1 imr1<<lacO<<ura4+ his7+<<Pdis1-lacI-GFP mes1-B44 Δrec12::bsdr rec8-S449AS450A<<kanr natr<<psm3-S110D
		h+ mes1-B44 Δrec12::bsdr rec8-S449AS450A<<kanr natr<<psm3-S110D
Fig 4C		h+ natr<<psm3-S110A
		h+ natr<<psm3-S110D
Fig 4D		h- leu1 imr1<<lacO<<ura4+ his7+<<Pdis1-lacI-GFP natr<<psm3-S110A
		h+ natr<<psm3-S110A
		h- leu1 imr1<<lacO<<ura4+ his7+<<Pdis1-lacI-GFP natr<<psm3-S110D
		h+ natr<<psm3-S110D
Fig 4E		h- leu1 imr1<<lacO<<ura4+ his7+<<Pdis1-lacI-GFP mes1-B44 Δrec12::bsdr rec8-S449AS450A<<kanr natr<<psm3-3A<<hygr
		h+ mes1-B44 Δrec12::bsdr rec8-S449AS450A<<kanr natr<<psm3-3A<<hygr
		h- leu1 imr1<<lacO<<ura4+ his7+<<Pdis1-lacI-GFP mes1-B44 Δrec12::bsdr rec8-S449AS450A15A<<kanr
		h+ mes1-B44 Δrec12::bsdr rec8-S449AS450A15A<<kanr
		h- leu1 imr1<<lacO<<ura4+ his7+<<Pdis1-lacI-GFP mes1-B44 Δrec12::bsdr rec8-S449AS450A15A<<kanr natr<<psm3-3A<<hygr
		h+ mes1-B44 Δrec12::bsdr rec8-S449AS450A15A<<kanr natr<<psm3-3A<<hygr
		h- leu1 imr1<<lacO<<ura4+ his7+<<Pdis1-lacI-GFP mes1-B44 Δrec12::bsdr rec8-S449AS450A<<kanr natr<<psm3-3A<<hygr Δwpl1::aur
		h+ mes1-B44 Δrec12::bsdr rec8-S449AS450A<<kanr natr<<psm3-3A<<hygr Δwpl1::aur
		h- leu1 imr1<<lacO<<ura4+ his7+<<Pdis1-lacI-GFP mes1-B44 Δrec12::bsdr rec8-S449AS450A15A<<kanr Δwpl1::aur
		h+ mes1-B44 Δrec12::bsdr rec8-S449AS450A15A<<kanr Δwpl1::aur
		h- leu1 imr1<<lacO<<ura4+ his7+<<Pdis1-lacI-GFP mes1-B44 Δrec12::bsdr rec8-S449AS450A15A<<kanr natr<<psm3-3A<<hygr Δwpl1::aur
		h+ mes1-B44 Δrec12::bsdr rec8-S449AS450A15A<<kanr natr<<psm3-3A<<hygr Δwpl1::aur
Fig S1		h-/h- pat1-114/pat1-114 psc3-3pk-kanr/psc3-3pk-kanr lys1+:mat-Pc/+ ade6-M210/ade6-M216
		h-/h- pat1-114/pat1-114 psc3-3pk-kanr/psc3-3pk-kanr moa1::nat/moa1::nat lys1+:mat-Pc/+ ade6-M210/ade6-M216
Fig S4		h+ pat1-114 kanr<<Prad21-slp1 rec8-13Myc-hygr
		h+ pat1-114 kanr<<Prad21-slp1 rec8-13Myc-hygr natr-psm3-2A-hygr
		h+ pat1-114 kanr<<Prad21-slp1 rec8-13Myc-hygr natr-psm3-ED-hygr
